# Supplementary material for: NFAT single-deficient murine T cells reduce the risk of aGvHD while controlling cytomegalovirus infection
Source: iScience. 2025 Feb 1;28(2):111937. doi: 10.1016/j.isci.2025.111937 (PMC11872454; doi:10.1016/j.isci.2025.111937)
Supplement: Table S1. This XLS file contains all individual data values acquired by flow cytometry and considered for the figures, thus related to Fig. 1 B-E, Fig. 2 B-D, Fig. 3 A,B, Fig. 4 A,B, Fig. 5 A-C, Fig. 6 A-C, Fig. 7 A,B; Fig. S1 A-C, Fig. S2 A,B,D, Fig. S4 A,B, Fig. S6 A,B, Fig. S7 A,B,D, Fig. S8 A,B, [file mmc2.xlsx]

## Sheet: Fig. 1 B
original body weight (%) aGvHD																				original body weight (%) aGvHD + MCMV
WT					NFATc1				NFATc2						NFATc1c2					BM + MCMV			WT + MCMV							NFATc1 + MCMV					NFATc2 + MCMV								NFATc1c2 + MCMV
dpi.	mouse 1	mouse 2	mouse 3		dpi.	mouse 1	mouse 2		dpi.	mouse 1	mouse 2	mouse 3	mouse 4		dpi.	mouse 1	mouse 2	mouse 3		dpi.	mouse 1		dpi.	mouse 1	mouse 2	mouse 3	mouse 4	mouse 5		dpi.	mouse 1	mouse 2	mouse 3		dpi.	mouse 1	mouse 2	mouse 3	mouse 4	mouse 5	mouse 6		dpi.	mouse 1	mouse 2	mouse 3	mouse 4	mouse 5
0	100	100	100		0	100	100		0	100	100	100	100		0	100	100	100		0	100		0	100	100	100	100	100		0	100	100	100		0	100	100	100	100	100	100		0	100	100	100	100	100
1	92.1053	94.7368	90.6977		1	92.5926	93.1034		1	96.4286	94.5946	94.8718	96.9697		1	96.7742	93.5484	96.5517		1	95.4545		1	95.4545	91.6667	100	91.6667	95.4545		1	100	92.3077	100		1	104.348	95.6522	92.3077	84.6154	95.8333	96		1	93.5484	100	93.9394	103.571	96.6667
2	89.4737	92.1053	90.6977		2	96.2963	93.1034		2	96.4286	97.2973	94.8718	93.9394		2	96.7742	93.5484	96.5517		2	90.9091		2	95.4545	91.6667	95.4545	91.6667	95.4545		2	100	92.3077	100		2	95.6522	95.6522	96.1538	84.6154	95.8333	96		2	100	96.9697	93.9394	103.571	93.3333
3	86.8421	86.8421	88.3721		3	92.5926	93.1034		3	96.4286	94.5946	89.7436	90.9091		3	93.5484	93.5484	93.1034		3	86.3636		3	95.4545	91.6667	95.4545	91.6667	90.9091		3	90.9091	84.6154	100		3	86.9565	86.9565	88.4615	80.7692	87.5	96		3	93.5484	96.9697	90.9091	100	90
4	86.8421	86.8421	88.3721		4	92.5926	93.1034		4	96.4286	94.5946	89.7436	90.9091		4	93.5484	93.5484	93.1034		4	86.3636		4	95.4545	91.6667	95.4545	91.6667	90.9091		4	90.9091	84.6154	100		4	86.9565	86.9565	88.4615	80.7692	87.5	92		4	93.5484	93.9394	90.9091	100	90
5	78.9474	84.2105	86.0465		5	88.8889	89.6552		5	92.8571	91.8919	87.1795	87.8788		5	90.3226	90.3226	89.6552		5	86.3636		5	90.9091	87.5	95.4545	87.5	90.9091		5	90.9091	80.7692	100		5	86.9565	86.9565	88.4615	80.7692	87.5	92		5	90.3226	90.9091	87.8788	100	86.6667
6	78.9474	78.9474	83.7209		6	85.1852	86.2069		6	89.2857	89.1892	84.6154	84.8485		6	87.0968	87.0968	86.2069		6	90.9091		6	86.3636	83.3333	90.9091	83.3333	86.3636		6	86.3636	76.9231	95		6	82.6087	82.6087	76.9231	76.9231	87.5	88		6	87.0968	87.8788	87.8788	89.2857	83.3333
7	73.6842	76.3158	79.0698		7	85.1852	82.7586		7	92.8571	83.7838	76.9231	81.8182		7	87.0968	87.0968	86.2069		7	86.3636		7	68.1818	75	81.8182	79.1667	77.2727		7	77.2727	76.9231	90		7	78.2609	78.2609	76.9231	73.0769	83.3333	84		7	87.0968	87.8788	84.8485	85.7143	80
8	73.6842	76.3158	76.7442		8	85.1852	82.7586		8	92.8571	83.7838	76.9231	81.8182		8	87.0968	87.0968	86.2069		8	81.8182		8	68.1818	75	81.8182	75	77.2727		8	77.2727	76.9231	90		8	78.2609	78.2609	76.9231	73.0769	83.3333	80		8	83.871	84.8485	81.8182	85.7143	80
9	73.6842	76.3158	74.4186		9	85.1852	86.2069		9	85.7143	81.0811	76.9231	84.8485		9	87.0968	87.0968	96.5517		9	77.2727		9	68.1818	75	77.2727	75	77.2727		9	77.2727	76.9231	85		9	78.2609	78.2609	76.9231	73.0769	79.1667	76		9	80.6452	84.8485	81.8182	82.1429	80
10	73.6842	76.3158	74.4186		10	85.1852	86.2069		10	82.1429	81.0811	76.9231	84.8485		10	90.3226	87.0968	93.1034		10	72.7273		10	68.1818	75	72.7273	70.8333	77.2727		10	77.2727	73.0769	85		10	78.2609	78.2609	76.9231	73.0769	79.1667	76		10	77.4194	81.8182	78.7879	82.1429	76.6667
11	73.6842	76.3158	74.4186		11	85.1852	86.2069		11	78.5714	81.0811	76.9231	84.8485		11	93.5484	87.0968	89.6552		11	72.7273		11	68.1818	75	68.1818	70.8333	77.2727		11	77.2727	73.0769	80		11	73.913	73.913	76.9231	73.0769	79.1667	76		11	77.4194	81.8182	75.7576	78.5714	76.6667
12	73.6842	76.3158	74.4186		12	85.1852	86.2069		12	78.5714	81.0811	76.9231	84.8485		12	93.5484	87.0968	93.1034		12	72.7273		12	68.1818	75	68.1818	70.8333	77.2727		12	77.2727	69.2308	75		12	73.913	69.5652	73.0769	73.0769	75	72		12	77.4194	78.7879	75.7576	78.5714	76.6667
13	73.6842	76.3158	72.093		13	85.1852	89.6552		13	75	81.0811	76.9231	84.8485		13	93.5484	87.0968	93.1034		13	72.7273		13	68.1818	75	68.1818	70.8333	77.2727		13	77.2727	69.2308	75		13	73.913	69.5652	73.0769	73.0769	75	72		13	74.1935	72.7273	72.7273	75	73.3333
14	73.6842	76.3158	69.7674		14	88.8889	89.6552		14	75	81.0811	79.4872	84.8485		14	93.5484	90.3226	96.5517		14	72.7273		14	68.1818	75	68.1818	70.8333	77.2727		14	77.2727	69.2308	75		14	73.913	69.5652	73.0769	73.0769	75	72		14	70.9677	72.7273	72.7273	71.4286	70

## Sheet: Fig. 1 C
clinical GvHD score aGvHD																							clinical GvHD score aGvHD + MCMV
BM			WT					NFATc1				NFATc2						NFATc1c2					BM + MCMV			WT + MCMV							NFATc1 + MCMV					NFATc2 + MCMV								NFATc1c2 + MCMV
dpi.	mouse 1		dpi.	mouse 1	mouse 2	mouse 3		dpi.	mouse 1	mouse 2		dpi.	mouse 1	mouse 2	mouse 3	mouse 4		dpi.	mouse 1	mouse 2	mouse 3		dpi.	mouse 1		dpi.	mouse 1	mouse 2	mouse 3	mouse 4	mouse 5		dpi.	mouse 1	mouse 2	mouse 3		dpi.	mouse 1	mouse 2	mouse 3	mouse 4	mouse 5	mouse 6		dpi.	mouse 1	mouse 2	mouse 3
0	0		0	0	0	0		0	0	0		0	0	0	0	0		0	0	0	0		0	0		0	0	0	0	0	0		0	0	0	0		0	0	0	0	0	0	0		0	0	0	0
1	0		1	0	0	0		1	0	0		1	0	0	0	0		1	0	0	0		1	0		1	0	0	0	0	0		1	0	0	0		1	0	0	0	1	0	0		1	0	0	0
2	0		2	1	0	0		2	0	0		2	0	0	0	0		2	0	0	0		2	0		2	0	0	0	0	0		2	0	0	0		2	0	0	0	1	0	0		2	0	0	0
3	0		3	2	2	2		3	0	0		3	0	0	1	0		3	0	0	0		3	1		3	0	0	0	0	0		3	0	1	0		3	1	1	1	1	1	0		3	0	0	0
4	0		4	2	3	2		4	0	0		4	0	0	1	0		4	0	0	0		4	1		4	0	0	0	0	0		4	0	1	0		4	1	1	1	1	1	0		4	0	0	0
5	1		5	3	4	3		5	1	1		5	0	0	1	1		5	0	0	1		5	1		5	0	1	0	1	0		5	0	1	0		5	1	1	1	1	1	0		5	0	0	1
6	1		6	4	4	4		6	1	1		6	1	1	1	1		6	1	1	1		6	0		6	1	1	0	1	1		6	1	1	0		6	1	1	1	1	1	1		6	1	1	1
7	0		7	7	5	5		7	3	3		7	1	3	3	3		7	2	2	2		7	1		7	6	6	5	5	5		7	3	3	2		7	2	2	3	2	3	3		7	2	2	2
8	0		8		7	5		8	3	2		8	1	3	3	3		8	2	2	2		8	1		8	6	7	6	5	5		8	3	3	2		8	2	2	3		3	3		8	2	2	2
9	0		9			6		9	3	3		9	2	3	3	3		9	1	1	1		9	1		9	6	7	6	6	5		9	3	3	3		9	4	4	4		4	4		9	3	3	3
10	0		10			6		10	3	3		10	2	3	3	3		10	2	2	1		10	2		10	6	7	6	7	7		10		3	3		10	4	4	4		4	4		10	3	3	3
11	0		11			6		11	3	3		11	2	3	3	3		11	2	2	1		11			11	6	7	7	7	7		11		4	3		11	4	4	4		4	4		11	3	4	4
12	0		12			6		12	3	3		12	2		3	3		12	2	1	1		12			12	6	7	7	7	7		12		4	3		12	4	4	5		5	4		12	3	4	4
13	0		13			6		13	3	3		13	3		3	3		13	2	1	1		13			13	6	7	7	7	7		13			4		13			5		5	4		13	2	3	4
14	0		14			7		14	3	3		14	3		3	3		14	2	2	1		14			14	6	7	7	7	7		14			4		14			5		5	5		14	2	3	4
[truncated: 2 more columns]

## Sheet: Fig. 1 D
virus 14 days post infection
WT				NFATc1				NFATc2				NFATc1+c2
Spleen	17.8313	16.741		Spleen	3.97173	4.1202		Spleen	0.187444	0.165455		Spleen	13.334	16.1417
Salivary Gland	3.33023	3.35476		Salivary Gland	5.48582	5.32709		Salivary Gland	2.93956	2.71154		Salivary Gland	4.24297	3.94269
Lung	7.41207	8.21425		Lung	5.99093	6.21489		Lung	3.28169	3.23387		Lung	0.235338	0.166674
Liver	4.66778	4.15056		Liver	1.40061	1.29197		Liver	0.615587	0.620122		Liver	0.657626	0.652817

## Sheet: Fig. 1 E
survival (%)
dpi	BM	BM + MCMV	WT	NFATc1	NFATc2	NFATc1+c2	WT + MCMV	NFATc1 + MCMV	NFATc2 + MCMV	NFATc1+c2 + MCMV
0	100	100	100	100	100	100	100	100	100	100
1	100	100	100	100	100	100	100	100	100	100
2	100	100	100	100	100	100	100	100	100	100
3	100	100	100	100	100	100	100	100	100	100
4	100	100	100	100	100	100	100	100	100	100
5	100	100	100	100	100	100	100	100	100	100
6	100	100	100	100	100	100	100	100	100	100
7	100	100	100	100	100	100	100	100	100	100
8	100	100	100	100	100	100	80	100	100	100
9	100	100	100	100	100	100	60	100	100	100
10	100	100	100	100	100	100	60	100	100	100
11	100	50	67	100	100	100	0	100	100	80
12	100	50	33	100	100	100		100	83	80
13	100	50	33	100	100	100		67	67	80
14	100	0	33	100	100	100		67	67	80

## Sheet: Fig. 2 B
original body weight D-/R+ shortterm																																	original body weight GvHD D-/R+ longterm
BM + MCMV						WT							NFATc1									NFATc2						NFATc1+c2					BM + MCMV						WT					WT + MCMV
dpi.	mouse 1					dpi.	mouse 1	mouse 2	mouse 3	mouse 4	mouse 5		dpi.	mouse 1	mouse 2	mouse 3	mouse 4	mouse 5	mouse 6	mouse 7		dpi.	mouse 1	mouse 2	mouse 3	mouse 4		dpi.	mouse 1	mouse 2	mouse 3		dpi.	mouse1	mouse 2				dpi.	mouse 1	mouse 2	mouse 3		dpi.	mouse 1	mouse 2	mouse 3	mouse 4	mouse 5
0	100					0	100	100	100	100	100		0	100	100	100	100	100	100	100		0	100	100	100	100		0	100	100	100		0	100	100	100	100		0	100	100	100		0	100	100	100	100	100
1	95.4545					1	94.5946	97.2222	97.4359	92.8571	97.3684		1	100	96.7742	91.4286	96.7742	97.5	96.7742	93.9394		1	96.6667	94.2857	97.1429	96.4286		1	96.9697	96.4286	96.7742		1	95.4545	95.238	95.238	95.238		1	96	92.3077	95.8333		1	97.0588	97.4359	97.2973	97.2222	97.2222
2	90.9091					2	89.1892	91.6667	94.8718	88.0952	92.1053		2	96.7742	100	91.4286	100	95	93.5484	90.9091		2	96.6667	94.2857	97.1429	100		2	96.9697	96.4286	93.5484		2	90.9091	95.238	90.476	95.238		2	92	88.4615	91.6667		2	94.1176	94.8718	94.5946	91.6667	91.6667
3	86.3636					3	83.7838	86.1111	89.7436	85.7143	89.4737		3	93.5484	96.7742	82.8571	93.5484	90	90.3226	87.8788		3	93.3333	88.5714	88.5714	92.8571		3	93.9394	92.8571	90.3226		3	86.3636	90.476	90.476	90.476		3	88	84.6154	87.5		3	91.1765	92.3077	94.5946	94.4444	83.3333
4	86.3636					4	81.0811	83.3333	87.1795	83.3333	84.2105		4	90.3226	93.5484	80	90.3226	85	87.0968	87.8788		4	90	85.7143	85.7143	89.2857		4	90.9091	92.8571	90.3226		4	86.3636	85.714	85.714	85.714		4	88	84.6154	83.3333		4	88.2353	84.6154	89.1892	88.8889	77.7778
5	86.3636					5	78.3784	80.5556	82.0513	78.5714	78.9474		5	87.0968	93.5484	80	90.3226	85	83.871	84.8485		5	90	82.8571	82.8571	85.7143		5	87.8788	89.2857	87.0968		5	86.3636	80.952	80.952	80.952		5	88	80.7692	80.7692		5	85.2941	82.0513	86.4865	86.1111	75
6	90.9091					6	72.973	77.7778	76.9231	73.8095	76.3158		6	83.871	90.3226	80	90.3226	85	83.871	84.8485		6	90	77.1429	80	82.1429		6	87.8788	85.7143	87.0968		6	90.9091	76.19	76.19	76.19		6	84	76.9231	76.9231		6	85.2941	82.0513	83.7838	83.3333	72.2222
																																	7	86.3636	71.429	71.429	71.429		7	80	76.9231	70.8333		7	82.3529	79.4872	81.0811	80.5556	72.2222
																																	8	81.8182	71.429	71.429	71.429		8	84	84.6154	70.8333		8	76.4706	71.7949	81.0811	80.5556	72.2222
																																	9	77.2727	71.429	71.429	66.667		9	88	88.4615	70.8333		9	70.5882	71.7949	72.973	77.7778	63.8889
																																	10	72.7273	66.667	66.667			10	88	88.4615	75		10	70.5882	69.2308	70.2703	80.5556	63.8889
																																	11						11	88	88.4615	83.3333		11	70.5882	69.2308	70.2703	80.5556	63.8889
																																	12						12	88	88.4615	87.5		12	70.5882	69.2308	70.2703	80.5556	63.8889
																																	13						13	88	92.3077	95.8333		13	70.5882	69.2308	70.2703	80.5556	63.8889
																																	14						14	88	92.3077	91.6667		14	70.5882	69.2308	70.2703	80.5556	63.8889
																																	15						15	88	92.3077	91.6667		15	70.5882	69.2308	70.2703	75	63.8889
																																	16						16	88	92.3077	87.5		16	70.5882	69.2308	70.2703	75	63.8889
																																	17						17	88	96.1538	83.3333		17	70.5882	69.2308	70.2703	75	63.8889
																																	18						18	84	96.1538	83.3333		18	70.5882	69.2308	70.2703	75	63.8889
																																	19						19	80	96.1538	79.1667		19	70.5882	69.2308	70.2703	75	63.8889
																																	20						20	80	96.1538	79.1667		20	70.5882	69.2308	70.2703	75	63.8889
																																	21						21	80	92.3077	79.1667		21	70.5882	69.2308	70.2703	75	63.8889
																																	22						22	76	88.4615	75		22	70.5882	69.2308	70.2703	75	63.8889
																																	23						23	76	76.9231	75		23	70.5882	69.2308	70.2703	75	63.8889
																																	24						24	76	76.9231	70.8333		24	70.5882	69.2308	70.2703	75	63.8889
																																	25						25	76	76.9231			25	70.5882	69.2308	70.2703	75	63.8889
																																	26						26	76	76.9231			26	70.5882	69.2308	70.2703	75	63.8889
																																	27						27	76	76.9231			27	70.5882	69.2308	70.2703	75	63.8889
																																	28						28	72	72			28	70.5882	69.2308	70.2703	75	63.8889
																																	29						29	68	69.2308			29	70.5882	69.2308	70.2703	75	63.8889
																																	30						30					30	70.5882	69.2308	70.2703	75	63.8889

## Sheet: Fig. 2 C
clinical GvHD D-/R+ shortterm																																	clinical GvHD D-/R+ longterm
BM + MCMV						WT							NFATc1									NFATc2						NFATc1+c2					BM + MCMV				WT					WT + MCMV							NFATc1
dpi.	mouse 1	mouse 2	mouse 3	mouse 4		dpi.	mouse 1	mouse 2	mouse 3	mouse 4	mouse 5		dpi.	mouse 1	mouse 2	mouse 3	mouse 4	mouse 5	mouse 6	mouse 7		dpi.	mouse 1	mouse 2	mouse 3	mouse 4		dpi.	mouse 1	mouse 2	mouse 3		dpi.	mouse1	mouse 2		dpi.	mouse 1	mouse 2	mouse 3		dpi.	mouse 1	mouse 2	mouse 3	mouse 4	mouse 5		dpi.
0	0	0	0	0		0			0	0	0		0	0	0	0	0	0	0	0		0	0	0	0	0		0	0	0	0		0	0	0		0	0	0	0		0	0	0	0	0	0		0
1	0	0	0	0		1	1	1	0	0	0		1	0	0	0	0	0	0	0		1	0	0	0	0		1	0	0	0		1	0	0		1	0	0	0		1	0	0	0	0	0		1
2	0	0	0	0		2	1	1	0	1	0		2	0	0	0	0	0	0	0		2	0	1	0	0		2	0	0	0		2	0	0		2	0	0	0		2	0	0	0	0	0		2
3	0	0	0	0		3	2	2	2	2	2		3	1	1	1	0	0	0	1		3	1	1	1	1		3	0	0	0		3	0	0		3	0	1	0		3	1	2	2	1	2		3
4	0	0	0	0		4	3	3	5	5	5		4	1	1	1	1	3	3	3		4	1	1	1	1		4	2	2	2		4	0	0		4	1	1	1		4	4	5	4	3	4		4
5	0	1	1	1		5	3	3	5	5	6		5	1	1	1	1	3	3	3		5	1	2	1	1		5	2	2	2		5	0	0		5	2	2	1		5	5	5	5	3	4		5
6	2	2	2	1		6	7	8	6	6	6		6	2	2	2	2	4	4	4		6	2	2	2	2		6	3	3	3		6	0	0		6	2	3	2		6	6	5	5	4	5		6
																																	7	0	0		7	3	3	3		7	6	5	5	5	6		7
																																	8	0	0		8	4	4	4		8	5	6	5	5	6		8
																																	9	0	0		9	5	4	4		9	5	6	6	5	6		9
																																	10	0	0		10	6	4	6		10	6	6	6	5	6		10
																																	11	0	0		11	6	4	6		11				5			11
																																	12	0	0		12	6	4	6		12				5			12
																																	13	0	0		13	6	5	6		13				5			13
																																	14	0	0		14	6	5	5		14				5			14
																																	15	0	0		15	6	5	5		15				5			15
																																	16	0	0		16	6	5	5		16				5			16
																																	17	0	0		17	6	5	5		17				5			17
																																	18	0	0		18	6	5	6		18				6			18
																																	19	0	0		19	6	5	6		19				6			19
																																	20	0	0		20	6	5	6		20				6			20
																																	21	0	0		21	6	5	6		21				6			21
																																	22	0	0		22	6	7	7		22				7			22
																																	23	0	0		23	7	7	7		23				7			23
																																	24	0	0		24	7	7	7		24				7			24
																																	25	0	0		25	7	7			25				7			25
																																	26	0	0		26	7	7			26				7			26
																																	27	0	0		27	7	7			27				7			27
																																	28	0	0		28	7	7			28				7			28
																																	29	0	0		29	7	7			29				7			29
																																	30	0	0		30					30				8			30
[truncated: 30 more columns]

## Sheet: Fig. 2 D
virus DNA conc. longterm
WT					NFATc1					NFATc2				NFATc1+c2
Spleen	4.24297	3.94269	2.75164		Spleen		0.0836024	0.176754		Spleen	0.158327	0.0389665		Spleen	0.0324338	0.18069	0.156019
Salivary Gland	1.02904	0.837867	0.376452		Salivary Gland	23.8118	1.48532	0.00617397		Salivary Gland	0.813624	0.813624		Salivary Gland	0.04821	0.0182958	0.00684215
Lung	80.5306	80.9909	36.4488		Lung	40.6911	11.5134	0.0191196		Lung	0.347251	0.347251		Lung	0.022306	0.0447981	6.16944
Liver	44.4784	66.8868	63.2708		Liver	41.5971	20.2726	20.0019		Liver	0.0596461	0.158327		Liver	1.0597	0.149297	2.3072

## Sheet: Fig. 2 E
survival (%)
dpi	BM	BM + MCMV	WT	NFATc1	NFATc2	NFATc1+c2	WT + MCMV	NFATc1 + MCMV	NFATc2 + MCMV	NFATc1+c2 + MCMV
0	100	100	100	100	100	100	100	100	100	100
1	100	100	100	100	100	100	100	100	100	100
2	100	100	100	100	100	100	100	100	100	100
3	100	100	100	100	100	100	100	100	100	100
4	100	100	100	100	100	100	100	100	100	100
5	100	100	100	100	100	100	100	100	100	100
6	100	100	100	100	100	100	100	100	100	100
7	100	100	100	100	100	100	100	100	100	100
8	100	100	100	100	100	100	100	100	100	100
9	100	100	100	60	100	100	100	100	100	100
10	100	100	100	20	100	100	100	80	100	100
11	100	100	100	20	100	100	100	80	100	100
12	100	100	100	20	100	100	100	80	100	100
13	100	100	100	20	100	100	100	80	100	100
14	100	100	100	20	100	100	100	80	100	100
15	100	100	100	20	100	80	100	80	100	100
16	100	100	100	20	100	80	100	80	100	100
17	100	100	100	20	100	80	100	80	100	100
18	100	100	100	20	100	80	100	80	100	100
19	100	100	100	20	100	80	100	80	100	100
20	100	100	100	20	100	80	100	80	100	100
21	100	100	100	20	100	80	100	80	100	80
22	100	100	100	20	100	80	100	80	100	80
23	100	100	100	20	100	80	100	80	100	80
24	100	100	66	20	100	80	100	80	100	80
25	100	100	66	20	100	80	100	80	100	80
26	100	100	66	20	100	80	100	80	100	80
27	100	100	66	20	100	80	100	80	100	80
28	100	100	66	20	100	80	100	80	100	80
29	100	100	0	20	100	80	100	80	100	80
30	100	100		20	100	80	100	80	100	80

## Sheet: Fig. 3 A
Treg in CD4 (%) aGvHD + acute MCMV
	WT						NFATc1						NFATc2				DKO					WT + MCMV				NFATc1 + MCMV					NFATc2 + MCMV					DKO + MCMV
Spleen	0.39	0.61	0.92	0.69	0.73	0.48	0.76	1.11	1.69	0.94	1.83	2.14	1.84	1.11	1.54	1.11	1.2	3.48	2.88	1.72	1.69	1.6	0.83	0.88	1.33	3.1	2.23	3.81	5.41	4.76	1.59	1.56	1.34	1.17	1.03	1.07	1.71	1.02	1.77	1.41	1.03	2.08	2.44
pLN	2.45	1.1	2.43	3.63	3.42	3.7	5	3.66	3.452	4.9	3.27	3.87	4.03	4.73	3.68	3.64	6.81	6.8	3.76	4.7	4.6	2.11	1.27	1.72	1.34	6.86	6.1	6.12	5.02	5.71	5.2	7.41	6.7	4.97	3.02	2.47	4.82	2.69	2.79	2.45	3.61	3.81	3.69
mLN	0.9	0.8	0.72	0.61	0.87	0.95	2.62	2.72	2.98	2.38	1.74	1.69	4.8	2.52	2.76	4.92	4.34	4.89	1.54	1.4	1.32	0.4	1.68	0.51	0.84	4.31	2.37	1.86	2.32	3.88	6.33	4.56	3.64	3.55	2.27	3.47	1.84	2.16	2.65	2.73	0.82	1.76	1.35
SG	1.81	2.31	0.86	2.68	2.51	2.02	1.76	2.35	3.3	1.89	3.33	2.27	2.5	2.88	1.68	1.41	3.76	6.88	3.45	4.22	2.68	2.12	1.22	1.95	2.14	3.47	4.55	3.5	2.8	2.36	3.59	2.99	2.37	3.36	2.66	3.69	1.87	1.99	3.7		3.59	0.65	1.76
Lung	0.47	0.5	0.38	0.53	0.55	0.6	1.22	0.59	0.83	0.51	0.67	0.58	1.37	0.77	0.7	1.02	1.62	3.13	1.84	2.32	2.39	0.25	0.66	0.36	0.68	3.19	2.35	1.4	2.51	1.42	1.87	2.19	1.23	1.62	1.41	1.39	1.18	1.08	1.32	0.65	1.53	1.74	1.3
Liver	0.75	0.58	0.78	0.53	0.41	0.8	0.91	1.47	0.76	0.61	0.81	0.81	0.92	0.67	0.84	0.43	2.21	2.38	1.23	1.34	0.84	0.73	1.09	1.06	1.08	1.42	1.99	1.22	1.75	1.69	2.94	2.61	2.07	1.51	1.29	1.88	1.32	0.7	0.91	1.24	1.45	1.36	1.73
Treg in CD4 (absl. #) aGvHD + acute MCMV
Spleen	1270.1	1351.67	822.064	778.228	654.69	321.856	3159.7	2822.25	2145.71	2445.66	2323.5	1598.82	2557.34	2017.13	4099.09	2119.74	4750.54	7671.78	3696.56	3888.3	4160.1	576.274	309.547	1793.09	1279.42	4204.72	2307.07	3665.78	2827.78	6818.29	4457.74	3859.58	1852.81	2024.54	883.552	1673.92	1909.06	567.11	2604.49	1293.38	1575.36	3274.8	4100.1
pLN	153.833	73.0656	184.734	124.972	171.188	130.386	413.449	410.425	738.98	629.354	572.506	1049.84	643.216	387.347	146.236	212.81	206.655	158.73	236.081	336.327	495.212	75.0099	18.5711	47.8593	31.1757	156.24	137.582	164.835	142.787	156.391	660.096	315.602	499.147	736.489	668.353	104.958	274.706	116.614	241.632	138.05	262.128	193.851	186.825
mLN	130.283	131.058	50.8309	49.2199	96.4111	84.5409	345.4	261.361	342.963	242.872	449.084	297.217	466.622	480.575	469.094	387.284	486.175	218.211	289.207	195.09	145.057	101.728	31.1295	14.4307	39.6749	162.383	193.212	287.112	200.109	337.718	523.623	577.363	478.844	210.491	285.455	310.029	440.173	286.836	300.802	255.635	123.948	225.3	161.828
SG	30.0719	22.3066	20.5416	45.9357	38.0162	46.1861	70.8923	107.194	119.903	51.9994	63.631	62.9649	63.5798	72.805	40.974	31.8149	21.4141	32.0237	40.7315	49.3986	93.8376	18.0951	12.1996	16.9595	11.2752	54.814	75.1425	40.419	69.7167	66.1114	78.714	48.629	44.3122	34.0106	76.0598	70.8718	55.5099	72.2095	73.3216		55.2175	60.1756	100.994
Lung	135.703	26.576	114.322	95.2293	28.8318	159.952	463.306	870.58	376.077	627.491	575.507	709.696	240.966	249.786	295.809	631.783	170.941	214.651	293.382	575.052	646.321	58.6125	94.9492	103.243	101.655	988.941	781.567	633.483	294.13	362.304	286.841	149.888	835.377	437.081	359.701	235.528	176.224	140.731	173.046	124.791	202.91	111.207	270.247
Liver	645.364	736.021	841.847	813.572	665.231	569.983	1210.75	2658.23	2303.41	2346.45	2379.49	2209.52	4862.08	1304.27	5951.34	1801.36	1352.54	2693.08	2878.36	2259.88	1909.51	206.04	586.99	477.34	287.053	1367.78	2095.12	1220.38	2234.31	2672.56	4593.79	5628.7	2206.99	7926.18	1695.46	1276.88	1530.18	1862.39	2104.49	1765.65	2302.48	2146.26	1242.07

## Sheet: Fig. 3 B
Treg in CD4 (%) D-/R+
Spleen								pLN								mLN								Salivary Glands								Lung								Liver
	mouse 1	mouse 2	mouse 3	mouse 4	mouse 5	mouse 6			mouse 1	mouse 2	mouse 3	mouse 4	mouse 5	mouse 6			mouse 1	mouse 2	mouse 3	mouse 4	mouse 5	mouse 6			mouse 1	mouse 2	mouse 3	mouse 4	mouse 5	mouse 6			mouse 1	mouse 2	mouse 3	mouse 4	mouse 5	mouse 6			mouse 1	mouse 2	mouse 3	mouse 4	mouse 5	mouse 6
WT R-	4	5.8	3.71	2.35	1.53			WT R-	6.52	3.67	3.35	5.2	2.7			WT R-	5.43	2.5	3.8	2.27	1.96			WT R-	2	2.2	5.25	4.8	5.24			WT R-	5.63	10.2	9.5	11.7	11.3			WT R-	6.59	12	12.8	13.41	13.31
NFATc1 R-	13.6	12.4	15.32	13.44	17.34	16.38		NFATc1 R-	10.1	15.1	17.2	10.9	10.1	17.5		NFATc1 R-	7.6	10.1	6.2	10.3	13.8	7.1		NFATc1 R-	3.4	2.3	3.09	3.36	2.13	2.53		NFATc1 R-	12	13.8	10.5	13.4	13	10.6		NFATc1 R-	18.5	19.1	18.7	18.1	18.9	13.21
NFATc2 R-	8.12	7.46	6.73					NFATc2 R-	11.7	12.49	10.4					NFATc2 R-	12.7	13.3	14.8					NFATc2 R-	2.74	3.03	3.3					NFATc2 R-	12.74	12.33	13					NFATc2 R-	12.1	17.5	18.2
NFATc1+c2 R-	6.66	7.02	14.4	14.3	13.8			NFATc1+c2 R-	9.55	7.3	10.5	9.35	9.96			NFATc1+c2 R-	15.75	11.9	11.3	10.7	10.7			NFATc1+c2 R-	1.4	1.8	4.65	3.1	3.8			NFATc1+c2 R-	14.2	12.4	13	12.9	11.5			NFATc1+c2 R-	10.7	14.96	11.4	14.6	14.5
WT R+	8.35	9.76	11.7	10.07	10.3	10.9		WT R+	3.1	2	3.07	1.65	3.46			WT R+	3.47	1.44	3.24	1.09	0.63	1.03		WT R+	2.6	3.4	2.3	0.074	0.09	0.11		WT R+	7.15	8.71	8.01	11.03	10.82	11		WT R+	6.73	9.39	8.59	10.28	10.33	10.61
NFATc1 R+	13.1	14.1	13.1					NFATc1 R+	12.5	16.3	13.2					NFATc1 R+	8.11	10.6	7.8					NFATc1 R+	3.2	1.9	2.2					NFATc1 R+	12.1	9.19	10.9					NFATc1 R+	18.3	13.3	10.9
NFATc2 R+	12.33	11.49	11.31	12.69	14.47			NFATc2 R+	4.66	9.41	8.56	7.27	7.09			NFATc2 R+	4.76	3.62	5.01	8.2	3.86			NFATc2 R+	0.33	0.24	0.35	0.64	1.52			NFATc2 R+	12.08	11.08	12.34	12	14.75			NFATc2 R+	12.4	11.9	10.48	10.87	12.04
NFATc1+c2 R+	11.1	12.8	12.8					NFATc1+c2 R+	7.64	8.57	5.33					NFATc1+c2 R+	5.89	5.85	6.42					NFATc1+c2 R+	1	2.4	0					NFATc1+c2 R+	15.6	14.3	11.79					NFATc1+c2 R+	11.6	6.51	7.13
Treg in CD4 (absl. #) D-/R+
	WT					NFATc1						NFATc2			DKO					WT + MCMV						NFATc1 + MCMV			NFATc2 + MCMV					DKO + MCMV
Spleen	90662.3	61246.9	75456.7	8072.86	7155.31	117158	244961	115570	140153	261980	205832	174105	200091	202745	353485	384712	354626	283353	230290	55084.1	50739.6	29345.1	26703.3	58612.1	65691.7	142665	190370	240519	85933.1	78349.7	102613	101446	115518	77908.1	171829	78276.3
pLN	2864.97	5332.19	12067.1	9588.04	4596.48	14169.9	15355.8	41685.1	27094.1	51017.9	52000.9	16928	17404.4	34463.6	40064	96978.8	79397.3	31386.2	33381.8	23322.9	30504.1	21437.8	7775.36	18176.4		49945.9	61314.5	53482.5	48240.7	35458.7	43087.9	47648.5	31412.9	37890.8	33739.2	42758.9
mLN	39704	14321.1	39582	36007	17627.8	169900	224489	77499	60174.2	384077	101016	449595	997654	614352	345205	168769	143354	372794	553011	118485	195560	198804	235035	113056	216459	346551	390810	309507	283420	225860	210058	312926	404647	259600	488720	355905
SG	245.819	167.543	215.869	210.764	218.185	498.802	907.723	996.201	863.063	503.731	345.048	368.119	679.521	214.476	215.851	247.335	108.667	200.322	353.814	140.112	157.563	105.217	178.023	122.375	196.997	215.869	210.764	342.476	431.948	354.516	426.242	534.511	372.395	383.657	314.907	249.933
Lung	12601.2	11578.6	17760.6	18540.5	22137.5	58038.9	79539.7	52697.7	57786.2	57802.8	38416.4	43678.5	34416.9	40874.3	49329.9	31294.4	40786	27006.8	43427.9	23924.2	23659.3	10715.7	26055.5	10695.3	15987.2	62746.5	78527	50021	25940.4	26012.5	37573.3	61327	39084.7	69454.1	33348.3	34199.5
Liver	24906.9	26765.8	23901.4	28428.1	31926.3	52233.6	89621.6	62462.6	47515.3	50982.3	44008.9	42537.6	83655.1	91739.6	82674.3	37111.9	37719.6	56833.1	47573.4	16266.3	2095.59	16374.8	21377.3	20695.2	21821.1	67029.1	59765.1	86439.6	35460	30153.6	39824.1	29361.4	28404.7	28600.7	26192.1	34086.6

[truncated: 46 more sheets: Fig. 4 A, Fig. 4 B, Fig. 5 A, Fig. 5 B, Fig. 5 C, Fig. 6 A, Fig. 6 B, Fig. 6 C, Fig. 7 A, Fig. 7 B, Fig. S1 A, Fig. S1 B, Fig. S1 C, Fig. S2 A, Fig. S2 B, Fig. S2 D, Fig. S4 A, Fig. S4 B, Fig. S5 A, Fig. S5 B …]
